# Supplementary material for: Rare and Aggressive Disease: Urinary Bladder Leiomyosarcoma
Source: J Clin Med. 2025 Aug 25;14(17):5999. doi: 10.3390/jcm14175999 (PMC12429293; doi:10.3390/jcm14175999)
Supplement: Supplementary file 1 [file jcm-14-05999-s001.zip]

Archive with 1 entries (1 files):
- jcm-3754977-supplementary.pdf
